# Supplementary material for: The pxn-lgbp-ap-1 pathway restricts virus proliferation by inducing the expression of Cru1 in crayfish
Source: Commun Biol. 2025 Dec 3;8:1742. doi: 10.1038/s42003-025-09133-1 (PMC12675793; doi:10.1038/s42003-025-09133-1)
Supplement: Supplementary file 3 — Supplementary Data 1 [file 42003_2025_9133_MOESM3_ESM.xlsx]

## Sheet: Fig.1
Fig. 1
C	hemocytes	PXN	18S	∆Ct	−∆∆Ct	2^−∆∆Ct	Fig.1C The mRNA expression level of PXN in hemocytes after WSSV infection.
	Normal	22.98	11.59	11.39	-0.3	0.812252
		22.67	11.62	11.05	0.04	1.02811
		22.39	11.56	10.83	0.26	1.19748
		22.68	11.59	11.09	0	1
	WSSV 12 h	21.88	11.75	10.13	0.96	1.94531
		21.68	11.72	9.96	1.13	2.18859
		21.57	11.79	9.78	1.31	2.47942
	Gill	PXN	18S	∆Ct	−∆∆Ct	2^−∆∆Ct	Fig.1E The mRNA expression level of PXN in gills after WSSV infection.
E	Normal	24.54	12.64	11.9	-0.32	0.80107
		24.29	12.65	11.64	-0.06	0.959264
		23.86	12.66	11.2	0.38	1.30134
		24.23	12.65	11.58	0	1
	WSSV 12 h	24.76	14.76	10	1.58	2.9897
		24.88	14.78	10.1	1.48	2.78949
		25.32	14.8	10.52	1.06	2.08493
F		VP28	18S	∆Ct	−∆∆Ct	2^−∆∆Ct	Fig.1F The mRNA expression level of VP28 in rPXN treated crayfish after WSSV infection.
	Tag+WSSV	22.32	13.33	8.99	-0.456667	0.728668
		22.02	13.6	8.42	0.113333	1.08172
		21.86	13.67	8.19	0.343333	1.26868
		22.0667	13.5333	8.53333	0	1
	rPXN+WSSV	26.62	16.02	10.6	-2.06667	0.23871
		26.61	16.03	10.58	-2.04667	0.242043
		27.68	16.1	11.58	-3.04667	0.121021
G		WSSV	18S	∆Ct	−∆∆Ct	2^−∆∆Ct	Fig.1G The relative value of WSSV copies in rPXN treated crayfish after WSSV infection.
	Tag+WSSV	21.98	13.09	8.89	-0.22	0.858565
		21.96	13.22	8.74	-0.07	0.952638
		22.33	13.95	8.38	0.29	1.22264
		22.09	13.42	8.67	0	1
	rPXN+WSSV	24.83	14.32	10.51	-1.84	0.279322
		25.67	14.46	11.21	-2.54	0.171943
		24.78	14.2	10.58	-1.91	0.266093
I		PXN	18S	∆Ct	−∆∆Ct	2^−∆∆Ct	Fig.1I The mRNA expression level of PXN in PXN-RNAi crayfish after WSSV infection.
	dsGFP+WSSV	23.36	13.07	10.29	-0.14	0.907519
		23.27	13.47	9.8	0.35	1.27456
		23.55	13.19	10.36	-0.21	0.864537
		23.3933	13.2433	10.15	0	1
	dsPXN+WSSV	27.54	15.15	12.39	-2.24	0.211686
		27.48	15.28	12.2	-2.05	0.241484
		28.29	15.24	13.05	-2.9	0.133972
K		VP28	18S	∆Ct	−∆∆Ct	2^−∆∆Ct	Fig.1K The mRNA expression level of VP28 in PXN-RNAi crayfish after WSSV infection.
	dsGFP+WSSV	22.03	13.07	8.96	0.0266667	1.01866
		22.61	13.47	9.14	-0.153333	0.899171
		22.05	13.19	8.86	0.126667	1.09177
		22.23	13.2433	8.98667	0	1
	dsPXN+WSSV	23.1	15.15	7.95	1.03667	2.05148
		23.06	15.28	7.78	1.20667	2.30804
		22.89	15.24	7.65	1.33667	2.52567
M		WSSV	18S	∆Ct	−∆∆Ct	2^−∆∆Ct	Fig.1M The relative value of WSSV copies in PXN-RNAi crayfish after WSSV infection.
	dsGFP+WSSV	23.43	15.31	8.12	-0.02	0.986233
		23.3	15.52	7.78	0.32	1.24833
		23.43	15.03	8.4	-0.3	0.812252
		23.3867	15.2867	8.1	0	1
	dsPXN+WSSV	22.32	15.33	6.99	1.11	2.15846
		22.47	15.55	6.92	1.18	2.26577
		22.23	15.57	6.66	1.44	2.71321
Survival rate
	H	time	Tag+WSSV	rPXN+WSSV			Fig.1H The survival rate of crayfish in rPXN treated crayfish after WSSV infection.
		12 h	3	0	died crayfish
		24 h	3	3
		36 h	6	0
		48 h	3	3
		60 h	6	3
		72 h	6	6
		84 h	3	0
Fig. 4
A	hemocytes	LGBP	18S	∆Ct	−∆∆Ct	2^−∆∆Ct	Fig. 4A The mRNA expression level of LGBP in hemocytes after WSSV infection.
	Normal	24.72	12.66	12.06	0.00333333	1.00231
		24.38	12.57	11.81	0.253333	1.19196
		24.44	12.12	12.32	-0.256667	0.83702
		24.5133	12.45	12.0633	0	1
	WSSV 12 h	23.56	12.35	11.21	0.853333	1.80667
		22.96	12.03	10.93	1.13333	2.19365
		23.85	12.72	11.13	0.933333	1.90968
C		LGBP	18S	∆Ct	−∆∆Ct	2^−∆∆Ct	Fig. 4C The mRNA expression level of LGBP in LGBP-RNAi treated crayfish.
	dsGFP+WSSV	24.04	12.31	11.73	-0.0633333	0.95705
		23.9	12.23	11.67	-0.00333333	0.997692
		23.86	12.26	11.6	0.0666667	1.04729
		23.9333	12.2667	11.6667	0	1
	dsLGBP+WSSV	25.98	11.67	14.31	-2.64333	0.160058
		25.58	11.7	13.88	-2.21333	0.215636
		25.86	11.79	14.07	-2.40333	0.189027
E		VP28	18S	∆Ct	−∆∆Ct	2^−∆∆Ct	Fig. 4E The mRNA expression level of VP28 in LGBP-RNAi crayfish after WSSV infection.
	dsGFP+WSSV	22.82	12.31	10.51	-0.01	0.993092
		22.62	12.23	10.39	0.11	1.07923
		22.86	12.26	10.6	-0.1	0.933033
		22.7667	12.2667	10.5	0	1
	dsLGBP+WSSV	21.12	11.67	9.45	1.05	2.07053
		20.81	11.7	9.11	1.39	2.62079
		21.08	11.79	9.29	1.21	2.31338
G		WSSV	18S	∆Ct	−∆∆Ct	2^−∆∆Ct	Fig. 4G The relative value of WSSV copies in LGBP-RNAi crayfish after WSSV infection.
	dsGFP+WSSV	21.62	12.38	9.24	-0.0166667	0.988514
		21.69	12.21	9.48	-0.256667	0.83702
		21.86	12.91	8.95	0.273333	1.2086
		21.7233	12.5	9.22333	0	1
	dsLGBP+WSSV	19.25	12.04	7.21	2.01333	4.03714
		20.63	12.84	7.79	1.43333	2.7007
		19.88	12.55	7.33	1.89333	3.71493
H		VP28	18S	∆Ct	−∆∆Ct	2^−∆∆Ct	Fig. 4H The mRNA expression level of VP28 in anti-LGBP treated crayfish after WSSV infection.
	anti-IgG+WSSV	17.6459	9.73612	7.90974	-0.230527	0.852323
		17.2398	9.91836	7.32146	0.35776	1.28143
		17.1752	9.36874	7.80645	-0.127232	0.915586
		17.3536	9.67441	7.67922	0	1
	anti-LGBP+WSSV	16.1896	9.62135	6.56822	1.111	2.15995
		16.0687	9.60632	6.46237	1.21685	2.32439
		15.8699	9.51668	6.35327	1.32595	2.50698
J		WSSV	18S	∆Ct	−∆∆Ct	2^−∆∆Ct	Fig. 4J The relative value of WSSV copies in anti-LGBP treated crayfish after WSSV infection.
	anti-IgG+WSSV	16.9343	11.3592	5.57514	0.0597228	1.04227
		16.6078	11.3346	5.2732	0.361664	1.28491
		17.0104	10.9542	6.05625	-0.421387	0.746706
		16.8509	11.216	5.63486	0	1
	anti-LGBP+WSSV	15.5143	11.0189	4.4954	1.13946	2.20298
		15.9429	11.2133	4.72962	0.905235	1.87285
		15.298	10.8933	4.40472	1.23014	2.3459
Fig. 5
		Tag+WSSV	rPXN+WSSV	Fig. 5C Statistical analysis of the colocalization of AP-1 with the nucleus in B.
	C	50.6	95.4
		45.1	96.3
		53.2	93.8
		46.3	96.9
		56.8	92.1
		62.5	90.2
		36.3	92.3
		46.7	93.2
		31.9	90.5
		45.3	85.6
		dsGFP+WSSV	dsPXN+WSSV	Fig. 5F Statistical analysis of the colocalization of AP-1 with the nucleus in E.
	F	50	6.5
		45.3	5.3
		43.1	10.5
		40.2	7.8
		48.7	8.9
		35.3	8.9
		30.8	11.2
		45.9	13.4
		40.7	6.1
		46.2	9.6
		dsGFP+WSSV	dsLGBP+WSSV	Fig. 5I Statistical analysis of the colocalization of AP-1 with the nucleus in H.
	I	45.74	12.44
		43.59	10.08
		50.13	10
		54.31	5.12
		45.66	7.45
		55.6	11.8
		38.3	8.3
		46.1	7.9
		58.3	6.5
		33.7	9.8
		Anti-IgG+WSSV	Anti-LGBP+WSSV	Fig. 5L Statistical analysis of the colocalization of AP-1 with the nucleus in K.
	L	40	8
		36	6
		45	10
		48	5
		42	7
		30	8
		32	6
		45	14
		31	12
		39	7
Fig. 6
A			18S	∆Ct	−∆∆Ct	2^−∆∆Ct
	Normal	32.63	11.35	21.28	0.0266667	1.01866	ALF1	Fig. 6A The mRNA expression levels of AMPs after WSSV infection.
		32.67	11.65	21.02	0.286667	1.21982
		32.73	11.11	21.62	-0.313333	0.80478
		32.6767	11.37	21.3067	0	1
	WSSV	30.89	10.98	19.91	1.39667	2.63293
		31.07	11.12	19.95	1.35667	2.56093
		30.67	11.14	19.53	1.77667	3.42634
	Normal	32.15	11.09	21.06	0.246667	1.18646	ALF2
		32.11	11.31	20.8	0.506667	1.42076
		32.03	10.98	21.05	0.256667	1.19472
	WSSV	30.45	10.63	19.82	1.48667	2.80241
		30.15	10.32	19.83	1.47667	2.78305
		29.66	10.22	19.44	1.86667	3.64689
	Normal	31.92	11.16	20.76	0.546667	1.46071	Cru1
		31.83	11.27	20.56	0.746667	1.67791
		31.75	10.36	21.39	-0.0833333	0.943874
	WSSV	30.12	10.91	19.21	2.09667	4.2772
		29.89	10.23	19.66	1.64667	3.13109
		30.06	10.58	19.48	1.82667	3.54717
	Normal	32.17	11.11	21.06	0.246667	1.18646	Cru2
		32.55	11.24	21.31	-0.00333333	0.997692
		32.42	10.66	21.76	-0.453333	0.730353
	WSSV	30.33	10.67	19.66	1.64667	3.13109
		30.67	10.39	20.28	1.02667	2.03731
		30.23	10.15	20.08	1.22667	2.34026
	Normal	32.38	11.86	20.52	0.786667	1.72508	Lysi1
		31.67	11.32	20.35	0.956667	1.94082
		31.96	10.88	21.08	0.226667	1.17013
	WSSV	30.02	10.89	19.13	2.17667	4.52108
		30.07	10.76	19.31	1.99667	3.99077
		29.53	10.25	19.28	2.02667	4.07462
	Normal	31.75	11.16	20.59	0.716667	1.64338	Lysi2
		31.88	11.14	20.74	0.566667	1.4811
		32.02	10.67	21.35	-0.0433333	0.97041
	WSSV	30.15	10.65	19.5	1.80667	3.49833
		30.24	10.67	19.57	1.73667	3.33264
		30.03	10.39	19.64	1.66667	3.1748
B			18S	∆Ct	−∆∆Ct	2^−∆∆Ct
	dsGFP+WSSV	31.66	11.12	20.54	-0.0133333	0.990801	ALF1	Fig. 6B The mRNA expression levels of AMPs in PXN-RNAi crayfish after WSSV infection.
		31.39	11.19	20.2	0.326667	1.25411
		31.83	10.99	20.84	-0.313333	0.80478
		31.6267	11.1	20.5267	0	1
	dsPXN+WSSV	32.13	10.87	21.26	-0.733333	0.601513
		32.25	10.68	21.57	-1.04333	0.485205
		32.33	10.32	22.01	-1.48333	0.357661
	dsGFP+WSSV	30.66	11.13	19.53	0.996667	1.99538	ALF2
		30.68	11.33	19.35	1.17667	2.26054
		30.31	10.81	19.5	1.02667	2.03731
	dsPXN+WSSV	30.13	10.88	19.25	1.27667	2.42279
		30.21	10.76	19.45	1.07667	2.10916
		29.94	10.51	19.43	1.09667	2.1386
	dsGFP+WSSV	31.11	11.11	20	0.526667	1.4406	Cru1
		30.87	11.29	19.58	0.946667	1.92741
		30.53	10.86	19.67	0.856667	1.81085
	dsPXN+WSSV	32.08	10.79	21.29	-0.763333	0.589134
		31.77	10.62	21.15	-0.623333	0.649169
		31.04	10.31	20.73	-0.203333	0.868541
	dsGFP+WSSV	32.01	11.21	20.8	-0.273333	0.827406	Cru2
		31.74	11.32	20.42	0.106667	1.07674
		32.07	11.09	20.98	-0.453333	0.730353
	dsPXN+WSSV	31.93	10.98	20.95	-0.423333	0.7457
		31.66	10.68	20.98	-0.453333	0.730353
		31.13	10.56	20.57	-0.0433333	0.97041
	dsGFP+WSSV	31.02	11.18	19.84	0.686667	1.60956	Lysi1
		31.43	11.29	20.14	0.386667	1.30737
		31.42	11.11	20.31	0.216667	1.16205
	dsPXN+WSSV	30.86	10.86	20	0.526667	1.4406
		30.33	10.62	19.71	0.816667	1.76133
		30.46	10.51	19.95	0.576667	1.4914
	dsGFP+WSSV	31.41	11.19	20.22	0.306667	1.23685	Lysi2
		31.32	11.33	19.99	0.536667	1.45062
		30.89	11.05	19.84	0.686667	1.60956
	dsPXN+WSSV	30.91	10.61	20.3	0.226667	1.17013
		30.53	10.38	20.15	0.376667	1.29834
		30.65	10.84	19.81	0.716667	1.64338
			18S	ΔCt	-ΔΔCt	2^-ΔΔCt
C	anti-IgG+WSSV	29.2922	10.3671	18.9251	0.236617	1.17823	ALF1	Fig. 6C The mRNA transcription levels of AMPs in Anti-PXN blocked crayfish after WSSV infection.
		29.1058	10.0181	19.0877	0.0740352	1.05266
		28.6905	9.21815	19.4724	-0.310652	0.806277
		29.0295	9.86778	19.1617	0	1
	anti-PXN+WSSV	30.5246	10.0864	20.4382	-1.27644	0.412814
		29.0099	9.30747	19.7024	-0.540686	0.687444
		30.9407	10.604	20.3367	-1.17495	0.4429
	anti-IgG+WSSV	28.1674	9.96937	18.198	0.9637	1.95031	ALF2
		28.5888	10.1033	18.4856	0.676141	1.59786
		27.8841	9.53568	18.3484	0.813287	1.75721
	anti-PXN+WSSV	28.311	9.83684	18.4741	0.687578	1.61058
		28.3343	9.76387	18.5704	0.591311	1.50661
		28.7616	10.3934	18.3682	0.793538	1.73332
	anti-IgG+WSSV	29.7223	11.5097	18.2126	0.949139	1.93072	Cru1
		30.1932	11.9051	18.2881	0.873633	1.83227
		29.7123	11.1918	18.5205	0.641206	1.55963
	anti-PXN+WSSV	31.0998	11.6053	19.4945	-0.332745	0.794024
		31.4714	11.5855	19.8859	-0.724148	0.605355
		31.3755	12.3091	19.0664	0.0953668	1.06834
	anti-IgG+WSSV	29.9627	10.0023	19.9604	-0.798689	0.574871	Cru2
		29.1495	10.3467	18.8028	0.358917	1.28246
		28.7441	9.68334	19.0608	0.100944	1.07247
	anti-PXN+WSSV	28.9636	10.3998	18.5638	0.597903	1.51352
		29.4658	10.318	19.1478	0.0139147	1.00969
		29.4865	10.7762	18.7103	0.451432	1.3674
	anti-IgG+WSSV	29.0517	9.6601	19.3916	-0.229894	0.852698	Lysi1
		29.8076	9.93898	19.8686	-0.706897	0.612636
		29.142	9.319	19.823	-0.661252	0.632329
	anti-PXN+WSSV	29.7046	9.83114	19.8734	-0.711688	0.610605
		29.0535	9.53667	19.5168	-0.355065	0.781835
		29.2137	10.1346	19.0792	0.0825734	1.05891
	anti-IgG+WSSV	28.4989	9.5399	18.959	0.202723	1.15087	Lysi2
		28.487	9.81201	18.675	0.486764	1.4013
		28.1508	9.28622	18.8646	0.297173	1.22873
	anti-PXN+WSSV	28.6173	9.78223	18.8351	0.326656	1.2541
		28.3092	9.50393	18.8052	0.356499	1.28032
		28.5636	10.1407	18.4229	0.738796	1.66878
D		Cru1	18S	∆Ct	−∆∆Ct	2^−∆∆Ct	Fig. 6D The mRNA transcription level of Cru1 in LGBP-RNAi crayfish after WSSV infection.
	dsGFP+WSSV	30.51	10.27	20.24	-0.27	0.82932
		30.73	10.61	20.12	-0.15	0.90125
		30.33	10.78	19.55	0.42	1.33793
		30.5233	10.5533	19.97	0	1
	dsLGBP+WSSV	32.82	10.49	22.33	-2.36	0.194791
		32.22	10.61	21.61	-1.64	0.320856
		32.34	10.74	21.6	-1.63	0.323088
E		Cru1	18S	ΔCt	-ΔΔCt	2^-ΔΔCt	Fig. 6E The mRNA transcription level of Cru1 in anti-LGBP blocked crayfish after WSSV infection.
	anti-IgG+WSSV	30.8853	12.3226	18.5627	0.342883	1.26829
		31.2075	11.9246	19.2829	-0.377268	0.769894
		30.3349	11.4637	18.8712	0.0343846	1.02412
		30.8092	11.9036	18.9056	0	1
	anti-LGBP+WSSV	31.9603	11.6813	20.279	-1.37339	0.385983
		31.8903	12.1865	19.7038	-0.798196	0.575068
		31.7819	11.1604	20.6216	-1.71596	0.304399
F		AP-1	18S	ΔCt	-ΔΔCt	2^-ΔΔCt	Fig. 6F The mRNA expression level of AP-1 in AP-1-RNAi crayfish after WSSV infection.
	dsGFP+WSSV	22.93	11.65	11.28	-0.0266667	0.981686
		23.25	11.73	11.52	-0.266667	0.831238
		22.77	11.81	10.96	0.293333	1.22547
		22.9833	11.73	11.2533	0	1
	dsAP-1+WSSV	25.71	11.77	13.94	-2.68667	0.155322
		25.02	11.64	13.38	-2.12667	0.228986
		25.91	11.69	14.22	-2.96667	0.127922
G		Cru1	18S	ΔCt	-ΔΔCt	2^-ΔΔCt	Fig. 6G The mRNA expression level of Cru1 in AP-1-RNAi crayfish after WSSV infection.
	dsGFP+WSSV	27.83	11.22	16.61	-0.183333	0.880666
		27.54	11.36	16.18	0.246667	1.18646
		27.56	11.07	16.49	-0.0633333	0.95705
		27.6433	11.2167	16.4267	0	1
	dsAP-1+WSSV	30.21	11.68	18.53	-2.10333	0.23272
		30.92	11.52	19.4	-2.97333	0.127332
		30.79	11.43	19.36	-2.93333	0.130912
H		Cru1	18S	ΔCt	-ΔΔCt	2^-ΔΔCt	Fig. 6H Influence of dsPXN application on rLGBP-enhanced Cru1 expression. Injection rLGBP and WSSV virions was performed 48 h after dsPXN application. The transcription level of Cru1 was detected 6 h later.
	dsGFP+Tag+WSSV	29.2874	10.5487	18.7387	0.192791	1.14297
		29.0793	9.76003	19.3193	-0.387764	0.764314
		28.7735	10.037	18.7365	0.194972	1.1447
		29.0467	10.1152	18.9315	0	1
	dsGFP+rLGBP+WSSV	27.7541	9.94552	17.8086	1.12291	2.17786
		27.9867	10.0325	17.9542	0.977281	1.96875
		27.9384	10.2159	17.7225	1.209	2.31177
	dsPXN+Tag+WSSV	30.355	10.1941	20.1609	-1.22938	0.426502
		30.1278	9.17371	20.9541	-2.02259	0.246116
		30.7338	10.0916	20.6422	-1.71068	0.305516
	dsPXN+rLGBP+WSSV	30.9905	10.359	20.6315	-1.70002	0.307782
		30.4046	10.3525	20.0521	-1.12061	0.4599
		30.595	10.2139	20.381	-1.44949	0.366151
I		Cru1	18S	ΔCt	-ΔΔCt	2^-ΔΔCt	Fig. 6I Influence of dsLGBP application on rPXN-enhanced Cru1 expression. Injection rPXN and WSSV virions was performed 48 h after dsLGBP application. The transcription level of Cru1 was detected 6 h later.
	dsGFP+Tag+WSSV	27.4753	10.5369	16.9385	0.34254	1.26799
		27.4894	9.80076	17.6886	-0.407593	0.75388
		27.2917	10.0758	17.2159	0.0650529	1.04612
		27.4188	10.1378	17.281	0	1
	dsGFP+rPXN+WSSV	26.1881	10.1592	16.0288	1.25217	2.382
		26.2021	9.99151	16.2106	1.07043	2.10005
		26.4737	9.99987	16.4738	0.807169	1.74977
	dsLGBP+Tag+WSSV	28.5421	10.1415	18.4006	-1.11958	0.460228
		29.2885	10.0315	19.2569	-1.97594	0.254205
		28.771	10.1743	18.5967	-1.31573	0.401723
	dsLGBP+rPXN+WSSV	28.5127	10.0956	18.4171	-1.13614	0.454975
		29.1156	10.9167	18.1989	-0.917877	0.529287
		29.3747	10.5111	18.8636	-1.58263	0.333872
J		Cru1	18S	ΔCt	-ΔΔCt	2^-ΔΔCt	Fig. 6J Influence of dsAP-1 application on rPXN-enhanced Cru1 expression.
	dsGFP+Tag+WSSV	30.4744	10.6657	19.8086	-0.141501	0.906576
		29.4497	9.57684	19.8728	-0.205705	0.867115
		29.4767	10.1568	19.3199	0.347206	1.27209
		29.8002	10.1331	19.6671	0	1
	dsGFP+rPXN+WSSV	28.614	10.3323	18.2817	1.38542	2.61249
		28.2086	9.49375	18.7149	0.952225	1.93485
		28.333	9.8964	18.4366	1.23049	2.34646
	dsAP1+Tag+WSSV	31.8358	10.0737	21.7621	-2.09502	0.234066
		31.1621	10.0936	21.0685	-1.40132	0.378582
		31.9057	9.63126	22.2744	-2.60729	0.164107
	dsAP1+rPXN+WSSV	31.7787	10.6666	21.1121	-1.445	0.367292
		30.9031	10.1835	20.7195	-1.05241	0.482161
		31.5321	10.465	21.0671	-1.39997	0.378936
K		Cru1	18S	ΔCt	-ΔΔCt	2^-ΔΔCt	Fig. 6K Influence of dsAP-1 application on rLGBP-enhanced Cru1 expression.
	dsGFP+Tag+WSSV	28.7221	10.0134	18.7087	-0.00428423	0.997035
		28.3637	9.3391	19.0246	-0.320179	0.800971
		29.2661	10.8861	18.38	0.324463	1.2522
		28.784	10.0795	18.7045	0	1
	dsGFP+rLGBP+WSSV	27.7037	10.9451	16.7585	1.94593	3.85285
		27.6339	10.0255	17.6084	1.09606	2.13769
		27.4836	10.5369	16.9467	1.7578	3.38182
	dsAP1+Tag+WSSV	30.5127	10.6364	19.8764	-1.1719	0.443837
		30.0156	10.23	19.7856	-1.08113	0.47266
		29.8747	9.08566	20.789	-2.0846	0.235762
	dsAP1+rLGBP+WSSV	30.3498	10.4156	19.9342	-1.22971	0.426402
		30.9367	10.95	19.9868	-1.28233	0.411132
		30.4273	10.1062	20.3211	-1.61666	0.326089
O		WSSV	18S	ΔCt	-ΔΔCt	2^-ΔΔCt	Fig. 6O WSSV copies relative value in rCru1 treated crayfish after WSSV infection.
	Tag+WSSV	22.98	11.55	11.43	-0.21	0.864537
		22.66	11.51	11.15	0.07	1.04972
		22.44	11.36	11.08	0.14	1.10191
		22.6933	11.4733	11.22	0	1
	rCru1+WSSV	25.96	11.72	14.24	-3.02	0.123279
		25.13	11.73	13.4	-2.18	0.220676
		24.78	11.51	13.27	-2.05	0.241484

## Sheet: Fig.4
A	hemocytes	LGBP	18S	∆Ct	−∆∆Ct	2^−∆∆Ct	Fig. 4A The mRNA expression level of LGBP in hemocytes after WSSV infection.
	Normal	24.72	12.66	12.06	0.00333333	1.00231
		24.38	12.57	11.81	0.253333	1.19196
		24.44	12.12	12.32	-0.256667	0.83702
		24.5133	12.45	12.0633	0	1
	WSSV 12 h	23.56	12.35	11.21	0.853333	1.80667
		22.96	12.03	10.93	1.13333	2.19365
		23.85	12.72	11.13	0.933333	1.90968
C		LGBP	18S	∆Ct	−∆∆Ct	2^−∆∆Ct	Fig. 4C The mRNA expression level of LGBP in LGBP-RNAi treated crayfish.
	dsGFP+WSSV	24.04	12.31	11.73	-0.0633333	0.95705
		23.9	12.23	11.67	-0.00333333	0.997692
		23.86	12.26	11.6	0.0666667	1.04729
		23.9333	12.2667	11.6667	0	1
	dsLGBP+WSSV	25.98	11.67	14.31	-2.64333	0.160058
		25.58	11.7	13.88	-2.21333	0.215636
		25.86	11.79	14.07	-2.40333	0.189027
E		VP28	18S	∆Ct	−∆∆Ct	2^−∆∆Ct	Fig. 4E The mRNA expression level of VP28 in LGBP-RNAi crayfish after WSSV infection.
	dsGFP+WSSV	22.82	12.31	10.51	-0.01	0.993092
		22.62	12.23	10.39	0.11	1.07923
		22.86	12.26	10.6	-0.1	0.933033
		22.7667	12.2667	10.5	0	1
	dsLGBP+WSSV	21.12	11.67	9.45	1.05	2.07053
		20.81	11.7	9.11	1.39	2.62079
		21.08	11.79	9.29	1.21	2.31338
G		WSSV	18S	∆Ct	−∆∆Ct	2^−∆∆Ct	Fig. 4G The relative value of WSSV copies in LGBP-RNAi crayfish after WSSV infection.
	dsGFP+WSSV	21.62	12.38	9.24	-0.0166667	0.988514
		21.69	12.21	9.48	-0.256667	0.83702
		21.86	12.91	8.95	0.273333	1.2086
		21.7233	12.5	9.22333	0	1
	dsLGBP+WSSV	19.25	12.04	7.21	2.01333	4.03714
		20.63	12.84	7.79	1.43333	2.7007
		19.88	12.55	7.33	1.89333	3.71493
H		VP28	18S	∆Ct	−∆∆Ct	2^−∆∆Ct	Fig. 4H The mRNA expression level of VP28 in anti-LGBP treated crayfish after WSSV infection.
	anti-IgG+WSSV	17.6459	9.73612	7.90974	-0.230527	0.852323
		17.2398	9.91836	7.32146	0.35776	1.28143
		17.1752	9.36874	7.80645	-0.127232	0.915586
		17.3536	9.67441	7.67922	0	1
	anti-LGBP+WSSV	16.1896	9.62135	6.56822	1.111	2.15995
		16.0687	9.60632	6.46237	1.21685	2.32439
		15.8699	9.51668	6.35327	1.32595	2.50698
J		WSSV	18S	∆Ct	−∆∆Ct	2^−∆∆Ct	Fig. 4J The relative value of WSSV copies in anti-LGBP treated crayfish after WSSV infection.
	anti-IgG+WSSV	16.9343	11.3592	5.57514	0.0597228	1.04227
		16.6078	11.3346	5.2732	0.361664	1.28491
		17.0104	10.9542	6.05625	-0.421387	0.746706
		16.8509	11.216	5.63486	0	1
	anti-LGBP+WSSV	15.5143	11.0189	4.4954	1.13946	2.20298
		15.9429	11.2133	4.72962	0.905235	1.87285
		15.298	10.8933	4.40472	1.23014	2.3459

## Sheet: Fig.5
	Tag	rPXN	Fig. 5b Statistical analysis of the colocalization of AP-1 with the nucleus in B.
b	50.6	95.4
	45.1	96.3
	53.2	93.8
	46.3	96.9
	56.8	92.1
	62.5	90.2
	36.3	92.3
	46.7	93.2
	31.9	90.5
	45.3	85.6
	dsGFP	dsPXN	Fig. 5d Statistical analysis of the colocalization of AP-1 with the nucleus in D.
d	50	6.5
	45.3	5.3
	43.1	10.5
	40.2	7.8
	48.7	8.9
	35.3	8.9
	30.8	11.2
	45.9	13.4
	40.7	6.1
	46.2	9.6
	dsGFP	dsLGBP	Fig. 5f Statistical analysis of the colocalization of AP-1 with the nucleus in F.
f	45.74	12.44
	43.59	10.08
	50.13	10
	54.31	5.12
	45.66	7.45
	55.6	11.8
	38.3	8.3
	46.1	7.9
	58.3	6.5
	33.7	9.8
	Anti-IgG	Anti-LGBP	Fig. 5h Statistical analysis of the colocalization of AP-1 with the nucleus in H.
h	40	8
	36	6
	45	10
	48	5
	42	7
	30	8
	32	6
	45	14
	31	12
	39	7

## Sheet: Fig.6
A			18S	∆Ct	−∆∆Ct	2^−∆∆Ct
	Normal	32.63	11.35	21.28	0.0266667	1.01866	ALF1	Fig. 6A The mRNA expression levels of AMPs after WSSV infection.
		32.67	11.65	21.02	0.286667	1.21982
		32.73	11.11	21.62	-0.313333	0.80478
		32.6767	11.37	21.3067	0	1
	WSSV	30.89	10.98	19.91	1.39667	2.63293
		31.07	11.12	19.95	1.35667	2.56093
		30.67	11.14	19.53	1.77667	3.42634
	Normal	32.15	11.09	21.06	0.246667	1.18646	ALF2
		32.11	11.31	20.8	0.506667	1.42076
		32.03	10.98	21.05	0.256667	1.19472
	WSSV	30.45	10.63	19.82	1.48667	2.80241
		30.15	10.32	19.83	1.47667	2.78305
		29.66	10.22	19.44	1.86667	3.64689
	Normal	31.92	11.16	20.76	0.546667	1.46071	cru1
		31.83	11.27	20.56	0.746667	1.67791
		31.75	10.36	21.39	-0.0833333	0.943874
	WSSV	30.12	10.91	19.21	2.09667	4.2772
		29.89	10.23	19.66	1.64667	3.13109
		30.06	10.58	19.48	1.82667	3.54717
	Normal	32.17	11.11	21.06	0.246667	1.18646	cru2
		32.55	11.24	21.31	-0.00333333	0.997692
		32.42	10.66	21.76	-0.453333	0.730353
	WSSV	30.33	10.67	19.66	1.64667	3.13109
		30.67	10.39	20.28	1.02667	2.03731
		30.23	10.15	20.08	1.22667	2.34026
	Normal	32.38	11.86	20.52	0.786667	1.72508	lysi1
		31.67	11.32	20.35	0.956667	1.94082
		31.96	10.88	21.08	0.226667	1.17013
	WSSV	30.02	10.89	19.13	2.17667	4.52108
		30.07	10.76	19.31	1.99667	3.99077
		29.53	10.25	19.28	2.02667	4.07462
	Normal	31.75	11.16	20.59	0.716667	1.64338	lysi2
		31.88	11.14	20.74	0.566667	1.4811
		32.02	10.67	21.35	-0.0433333	0.97041
	WSSV	30.15	10.65	19.5	1.80667	3.49833
		30.24	10.67	19.57	1.73667	3.33264
		30.03	10.39	19.64	1.66667	3.1748
B			18S	∆Ct	−∆∆Ct	2^−∆∆Ct		Fig. 6B The mRNA expression levels of AMPs in PXN-RNAi crayfish after WSSV infection.
	dsGFP+WSSV	31.66	11.12	20.54	-0.0133333	0.990801	ALF1
		31.39	11.19	20.2	0.326667	1.25411
		31.83	10.99	20.84	-0.313333	0.80478
		31.6267	11.1	20.5267	0	1
	dsPXN+WSSV	32.13	10.87	21.26	-0.733333	0.601513
		32.25	10.68	21.57	-1.04333	0.485205
		32.33	10.32	22.01	-1.48333	0.357661
	dsGFP+WSSV	30.66	11.13	19.53	0.996667	1.99538	ALF2
		30.68	11.33	19.35	1.17667	2.26054
		30.31	10.81	19.5	1.02667	2.03731
	dsPXN+WSSV	30.13	10.88	19.25	1.27667	2.42279
		30.21	10.76	19.45	1.07667	2.10916
		29.94	10.51	19.43	1.09667	2.1386
	dsGFP+WSSV	31.11	11.11	20	0.526667	1.4406	cru1
		30.87	11.29	19.58	0.946667	1.92741
		30.53	10.86	19.67	0.856667	1.81085
	dsPXN+WSSV	32.08	10.79	21.29	-0.763333	0.589134
		31.77	10.62	21.15	-0.623333	0.649169
		31.04	10.31	20.73	-0.203333	0.868541
	dsGFP+WSSV	32.01	11.21	20.8	-0.273333	0.827406	cru2
		31.74	11.32	20.42	0.106667	1.07674
		32.07	11.09	20.98	-0.453333	0.730353
	dsPXN+WSSV	31.93	10.98	20.95	-0.423333	0.7457
		31.66	10.68	20.98	-0.453333	0.730353
		31.13	10.56	20.57	-0.0433333	0.97041
	dsGFP+WSSV	31.02	11.18	19.84	0.686667	1.60956	lysi1
		31.43	11.29	20.14	0.386667	1.30737
		31.42	11.11	20.31	0.216667	1.16205
	dsPXN+WSSV	30.86	10.86	20	0.526667	1.4406
		30.33	10.62	19.71	0.816667	1.76133
		30.46	10.51	19.95	0.576667	1.4914
	dsGFP+WSSV	31.41	11.19	20.22	0.306667	1.23685	lysi2
		31.32	11.33	19.99	0.536667	1.45062
		30.89	11.05	19.84	0.686667	1.60956
	dsPXN+WSSV	30.91	10.61	20.3	0.226667	1.17013
		30.53	10.38	20.15	0.376667	1.29834
		30.65	10.84	19.81	0.716667	1.64338
			18S	ΔCt	-ΔΔCt	2^-ΔΔCt		Fig. 6C The mRNA transcription levels of AMPs in Anti-PXN blocked crayfish after WSSV infection.
C	anti-IgG+WSSV	29.2922	10.3671	18.9251	0.236617	1.17823	ALF1
		29.1058	10.0181	19.0877	0.0740352	1.05266
		28.6905	9.21815	19.4724	-0.310652	0.806277
		29.0295	9.86778	19.1617	0	1
	anti-PXN+WSSV	30.5246	10.0864	20.4382	-1.27644	0.412814
		29.0099	9.30747	19.7024	-0.540686	0.687444
		30.9407	10.604	20.3367	-1.17495	0.4429
	anti-IgG+WSSV	28.1674	9.96937	18.198	0.9637	1.95031	ALF2
		28.5888	10.1033	18.4856	0.676141	1.59786
		27.8841	9.53568	18.3484	0.813287	1.75721
	anti-PXN+WSSV	28.311	9.83684	18.4741	0.687578	1.61058
		28.3343	9.76387	18.5704	0.591311	1.50661
		28.7616	10.3934	18.3682	0.793538	1.73332
	anti-IgG+WSSV	29.7223	11.5097	18.2126	0.949139	1.93072	cru1
		30.1932	11.9051	18.2881	0.873633	1.83227
		29.7123	11.1918	18.5205	0.641206	1.55963
	anti-PXN+WSSV	31.0998	11.6053	19.4945	-0.332745	0.794024
		31.4714	11.5855	19.8859	-0.724148	0.605355
		31.3755	12.3091	19.0664	0.0953668	1.06834
	anti-IgG+WSSV	29.9627	10.0023	19.9604	-0.798689	0.574871	cru2
		29.1495	10.3467	18.8028	0.358917	1.28246
		28.7441	9.68334	19.0608	0.100944	1.07247
	anti-PXN+WSSV	28.9636	10.3998	18.5638	0.597903	1.51352
		29.4658	10.318	19.1478	0.0139147	1.00969
		29.4865	10.7762	18.7103	0.451432	1.3674
	anti-IgG+WSSV	29.0517	9.6601	19.3916	-0.229894	0.852698	lysi1
		29.8076	9.93898	19.8686	-0.706897	0.612636
		29.142	9.319	19.823	-0.661252	0.632329
	anti-PXN+WSSV	29.7046	9.83114	19.8734	-0.711688	0.610605
		29.0535	9.53667	19.5168	-0.355065	0.781835
		29.2137	10.1346	19.0792	0.0825734	1.05891
	anti-IgG+WSSV	28.4989	9.5399	18.959	0.202723	1.15087	lysi2
		28.487	9.81201	18.675	0.486764	1.4013
		28.1508	9.28622	18.8646	0.297173	1.22873
	anti-PXN+WSSV	28.6173	9.78223	18.8351	0.326656	1.2541
		28.3092	9.50393	18.8052	0.356499	1.28032
		28.5636	10.1407	18.4229	0.738796	1.66878
D		Cru1	18S	∆Ct	−∆∆Ct	2^−∆∆Ct		Fig. 6D The mRNA transcription level of Cru1 in LGBP-RNAi crayfish after WSSV infection.
	dsGFP+WSSV	30.51	10.27	20.24	-0.27	0.82932
		30.73	10.61	20.12	-0.15	0.90125
		30.33	10.78	19.55	0.42	1.33793
		30.5233	10.5533	19.97	0	1
	dsLGBP+WSSV	32.82	10.49	22.33	-2.36	0.194791
		32.22	10.61	21.61	-1.64	0.320856
		32.34	10.74	21.6	-1.63	0.323088
E		Cru1	18S	ΔCt	-ΔΔCt	2^-ΔΔCt		Fig. 6E The mRNA transcription level of Cru1 in anti-LGBP blocked crayfish after WSSV infection.
	anti-IgG+WSSV	30.8853	12.3226	18.5627	0.342883	1.26829
		31.2075	11.9246	19.2829	-0.377268	0.769894
		30.3349	11.4637	18.8712	0.0343846	1.02412
		30.8092	11.9036	18.9056	0	1
	anti-LGBP+WSSV	31.9603	11.6813	20.279	-1.37339	0.385983
		31.8903	12.1865	19.7038	-0.798196	0.575068
		31.7819	11.1604	20.6216	-1.71596	0.304399
F		AP-1	18S	ΔCt	-ΔΔCt	2^-ΔΔCt		Fig. 6F The mRNA expression level of AP-1 in AP-1-RNAi crayfish after WSSV infection.
	dsGFP+WSSV	22.93	11.65	11.28	-0.0266667	0.981686
		23.25	11.73	11.52	-0.266667	0.831238
		22.77	11.81	10.96	0.293333	1.22547
		22.9833	11.73	11.2533	0	1
	dsAP-1+WSSV	25.71	11.77	13.94	-2.68667	0.155322
		25.02	11.64	13.38	-2.12667	0.228986
		25.91	11.69	14.22	-2.96667	0.127922
G		Cru1	18S	ΔCt	-ΔΔCt	2^-ΔΔCt		Fig. 6G The mRNA expression level of Cru1 in AP-1-RNAi crayfish after WSSV infection.
	dsGFP+WSSV	27.83	11.22	16.61	-0.183333	0.880666
		27.54	11.36	16.18	0.246667	1.18646
		27.56	11.07	16.49	-0.0633333	0.95705
		27.6433	11.2167	16.4267	0	1
	dsAP-1+WSSV	30.21	11.68	18.53	-2.10333	0.23272
		30.92	11.52	19.4	-2.97333	0.127332
		30.79	11.43	19.36	-2.93333	0.130912
H		Cru1	18S	ΔCt	-ΔΔCt	2^-ΔΔCt		Fig. 6H Influence of dsPXN application on rLGBP-enhanced Cru1 expression. Injection rLGBP and WSSV virions was performed 48 h after dsPXN application. The transcription level of Cru1 was detected 6 h later.
	dsGFP+Tag+WSSV	29.2874	10.5487	18.7387	0.192791	1.14297
		29.0793	9.76003	19.3193	-0.387764	0.764314
		28.7735	10.037	18.7365	0.194972	1.1447
		29.0467	10.1152	18.9315	0	1
	dsGFP+rLGBP+WSSV	27.7541	9.94552	17.8086	1.12291	2.17786
		27.9867	10.0325	17.9542	0.977281	1.96875
		27.9384	10.2159	17.7225	1.209	2.31177
	dsPXN+Tag+WSSV	30.355	10.1941	20.1609	-1.22938	0.426502
		30.1278	9.17371	20.9541	-2.02259	0.246116
		30.7338	10.0916	20.6422	-1.71068	0.305516
	dsPXN+rLGBP+WSSV	30.9905	10.359	20.6315	-1.70002	0.307782
		30.4046	10.3525	20.0521	-1.12061	0.4599
		30.595	10.2139	20.381	-1.44949	0.366151
I		Cru1	18S	ΔCt	-ΔΔCt	2^-ΔΔCt		Fig. 6I Influence of dsLGBP application on rPXN-enhanced Cru1 expression. Injection rPXN and WSSV virions was performed 48 h after dsLGBP application. The transcription level of Cru1 was detected 6 h later.
	dsGFP+Tag+WSSV	27.4753	10.5369	16.9385	0.34254	1.26799
		27.4894	9.80076	17.6886	-0.407593	0.75388
		27.2917	10.0758	17.2159	0.0650529	1.04612
		27.4188	10.1378	17.281	0	1
	dsGFP+rPXN+WSSV	26.1881	10.1592	16.0288	1.25217	2.382
		26.2021	9.99151	16.2106	1.07043	2.10005
		26.4737	9.99987	16.4738	0.807169	1.74977
	dsLGBP+Tag+WSSV	28.5421	10.1415	18.4006	-1.11958	0.460228
		29.2885	10.0315	19.2569	-1.97594	0.254205
		28.771	10.1743	18.5967	-1.31573	0.401723
	dsLGBP+rPXN+WSSV	28.5127	10.0956	18.4171	-1.13614	0.454975
		29.1156	10.9167	18.1989	-0.917877	0.529287
		29.3747	10.5111	18.8636	-1.58263	0.333872
J		Cru1	18S	ΔCt	-ΔΔCt	2^-ΔΔCt		Fig. 6J Influence of dsAP-1 application on rPXN-enhanced Cru1 expression.
	dsGFP+Tag+WSSV	30.4744	10.6657	19.8086	-0.141501	0.906576
		29.4497	9.57684	19.8728	-0.205705	0.867115
		29.4767	10.1568	19.3199	0.347206	1.27209
		29.8002	10.1331	19.6671	0	1
	dsGFP+rPXN+WSSV	28.614	10.3323	18.2817	1.38542	2.61249
		28.2086	9.49375	18.7149	0.952225	1.93485
		28.333	9.8964	18.4366	1.23049	2.34646
	dsAP1+Tag+WSSV	31.8358	10.0737	21.7621	-2.09502	0.234066
		31.1621	10.0936	21.0685	-1.40132	0.378582
		31.9057	9.63126	22.2744	-2.60729	0.164107
	dsAP1+rPXN+WSSV	31.7787	10.6666	21.1121	-1.445	0.367292
		30.9031	10.1835	20.7195	-1.05241	0.482161
		31.5321	10.465	21.0671	-1.39997	0.378936
K		Cru1	18S	ΔCt	-ΔΔCt	2^-ΔΔCt		Fig. 6K Influence of dsAP-1 application on rLGBP-enhanced Cru1 expression.
	dsGFP+Tag+WSSV	28.7221	10.0134	18.7087	-0.00428423	0.997035
		28.3637	9.3391	19.0246	-0.320179	0.800971
		29.2661	10.8861	18.38	0.324463	1.2522
		28.784	10.0795	18.7045	0	1
	dsGFP+rLGBP+WSSV	27.7037	10.9451	16.7585	1.94593	3.85285
		27.6339	10.0255	17.6084	1.09606	2.13769
		27.4836	10.5369	16.9467	1.7578	3.38182
	dsAP1+Tag+WSSV	30.5127	10.6364	19.8764	-1.1719	0.443837
		30.0156	10.23	19.7856	-1.08113	0.47266
		29.8747	9.08566	20.789	-2.0846	0.235762
	dsAP1+rLGBP+WSSV	30.3498	10.4156	19.9342	-1.22971	0.426402
		30.9367	10.95	19.9868	-1.28233	0.411132
		30.4273	10.1062	20.3211	-1.61666	0.326089
O		WSSV	18S	ΔCt	-ΔΔCt	2^-ΔΔCt		Fig. 6O WSSV copies relative value in rCru1 treated crayfish after WSSV infection.
	Tag+WSSV	22.98	11.55	11.43	-0.21	0.864537
		22.66	11.51	11.15	0.07	1.04972
		22.44	11.36	11.08	0.14	1.10191
		22.6933	11.4733	11.22	0	1
	rCru1+WSSV	25.96	11.72	14.24	-3.02	0.123279
		25.13	11.73	13.4	-2.18	0.220676
		24.78	11.51	13.27	-2.05	0.241484
